# Supplementary material for: Ticagrelor or prasugrel vs. clopidogrel in patients with atrial fibrillation undergoing percutaneous coronary intervention for myocardial infarction
Source: Eur Heart J Open. 2023 Dec 14;4(1):oead134. doi: 10.1093/ehjopen/oead134 (PMC10763543; doi:10.1093/ehjopen/oead134)
Supplement: oead134_Supplementary_Data [file oead134_supplementary_data.zip]

Archive with 3 entries (3 files):
- Supplementary Figure S2.pdf
- Supplementary table S1+S2+S3+S4.docx
- Supplementary Figure S1.pdf
